# Supplementary material for: A new silesaurid from Carnian beds of Brazil fills a gap in the radiation of avian line archosaurs
Source: Sci Rep. 2023 Apr 11;13:4981. doi: 10.1038/s41598-023-32057-x (PMC10090097; doi:10.1038/s41598-023-32057-x)
Supplement: Supplementary file 1 — Supplementary Information 1. [file 41598_2023_32057_MOESM1_ESM.tnt]

nstates 8 ; 
xread 'Data saved from TNT' 
282 72 
Euparkeria_capensis 0?0?0000001010000000000000?01000000000100000[01]??01000110000?000000000[01]00000?0001000000010000000000000000000010000000?01001010000000000??01000001000000???00000100??0???0??0010000?00?0101010000?000000000000010000000000000?000000[01]00000000000000000000000000000?0000000000000000000010??00 
Lagerpeton_chanarensis ????????????????????????????????????????????????????????????????????????????????????????????????????????????????????????1?000000000000???????????????????????????????????0001000?0000010020000?000000000000000000100010100010?00100000010110000010000100?[012]11100?011010000011000001010??00? 
Dromomeron_gregorii ??????????????????????????????????????????????????????????????????????????????????????????????????????????????????????????????????????????????????????????????????????????????????????????????????????????0000000?01010100?001012100011101000000?000010????????????????????????????????0?? 
Dromomeron_romeri ?????????????????????????????????????????????????????????????????????????????????????????????????????????????????????????????????????????????000?00???????????????????????????????????????????????????????000000010001010000?101210111110110000010000100?011100?011010??????????????0??0?? 
Dromomeron_gigas ??????????????????????????????????????????????????????????????????????????????????????????????????????????????????????????????????????????????????????????????????????????????????????????????????????????000000?100010100?0?1012101111????????????????????????????????????????????????0?? 
Ixalerpeton_polesinensis 0????????0??????????????????????????0?????????????????00??1100??1???11???????????????????????????????????0?1??0010?0???01000000000000???00???000000??????????????????????0001001?00000?0000?0???0?0?0000000000000100010100010?00200000110110100010000??????????????????????????????????0?? 
UFSM_11611       ?????????????????????????????????????????????????????????????????????????????????????????????????????????????????????????????????????????????????????????????????????????????????????????????????????????????????????????????10010000?1??????????????????????????????????????????????????? 
PVSJ_883         ?????????????????????????????????????????????????????????????????????????????????????????????????????????????????????????????????????????????????????????????????????????????????????????????????????????????????????????????100[12]1000?1??????????????????????????????????????????????????? 
Lagosuchus_talampayensis ?????????????????????????????????????????????????????????0010001?1??0????0??????????0??0?000010????0?01?0?00000000?000001000?0000000?000101000020000?????????????????????[01]0101[01]0?100001100000001101100001110100010[01]1001100110?000010000101000000?0100001?0010001?00?00?10011000000110??00? 
Saltopus_elginenis ?????????????????????????????????????????????????????????0???????????????????????????????????????????????????????????????????000??????0?10??10??00?10???????????0?1??0????0?????????0??????000?????01??1???????????1??1????????????????1?????????????????????????00????????1?1???1?1???00? 
Lewisuchus_admixtus 01?1??0?0?1??0??1?010?0000101????????011?000?00011?000101?1101011111110001?0?????2?100200000000????101001?1?000000?0?100?01?????????????1011?002?00?0???????????????????????02?0110??001?1010000?110?1??1?00000100?11??111110?0??01000?101[01]0??100110???1000??????0??00??????????????1??00? 
Asilisaurus_kongwe 11?00000?1?001?01?010?00?000110?110?01???0??1???0???00??1?????????????01?1?????011??1001000?11100??1?00010?1010000??101010100??01000?0001010000200000????????????????????0000000?1011?110201000[01]111111111?1111[01]11011101111?10110001000000100001000100001000100012000000?0010010000210??000 
Diodorus_scytobrachion ???????????????????????????????????????????????????????????????????????1????0???????1???20?0111?11?1?????????????????????????????????????????00??00???????????????????????????????????????????????????????101111?01110?011100?10001000???????????????????????????????????????????????????1 
Eucoelophysis_baldwini ????????????????????????????????????????????????????????????????????????????????????????20?11???????????????????????????????????????????????????????????????????????????????01?????0???????100101111??????111111?012110011?001?000100????11100????????????????????????????????1?1??????0?1 
Silesaurus_opolensis 0100000?011?00?0?0000?0010000??0?????101?110?0001000101000001111011110010?001001010210012011111010?11000100110001010101010100101110010001111000000000????????????????????10002[01]01101001102110010101111101110[12]1111012101011100110001000000[12]110020001010110011?0011000100????1010010?100?001 
Sacisaurus_agudoensis ??????????????????????0000101???????????0?????????????????????????????01????1???????1??12011111011?1?????????????????????????????????0??11??????????0?????????????????????000[12]0??101???102?100??1?1?11????1[01][12]1111012100011100?10001000??0111002110101?????????????????0????????????????011 
Kwanasaurus_williamparkeri 0???0?????????????????0000?01?????????????????????????????????????????011?10??????????0120[01]1111011?1????????????????????????????????????1111?000000??????????????????????0001[12]101101??11??????????????????012111101110[01]011100110101000?00111??20??0?1??????????????????????????????????001 
Lutungutali_sitwensis ???????????????????????0???0?????????????????????????????????????????????????????????????????????????????????????????????????????????????????????????????????????????????1001[12]0011010011?????????????111000?211?10?11000?1?10?1??????????????????????0?1?1010????01100???????????????????? 
Technosaurus_smalli ????????????????????????????????????????????????????????????????????????????0??????????12?[01]1111????1?????????????????????????????????????????????????????????????????????????????????????????????????????????????????????????????????????????????????????????????????????????????????????1 
Soumyasaurus_aenigmaticus ???????????????????????????0????????????????????????????????????????????????0??????????1??00101????1?????????????????????????????????????????????????????????????????????????????????????????????????????????????????????????????????????????????????????????????????????????????????????0 
Ignotosaurus_fragilis ?????????????????????????????????????????????????????????????????????????????????????????????????????????????????????????????????????????????????????????????????????????000020011010011021??????????????????????????????????????????????????????????????????????????????????????????????? 
Pisanosaurus_mertii ?????????????????????????0??????????????????????????????????????????????1??11?01021?1??1?11111101??1???????????????????0?01?????1?0?????????????????????????????????????????????????????????0???????????1????????????????????0?0001000??011110?0011?00?1?111?110?000[01]1?????1??101???0???01 
Scutellosaurus_lawleri ?????????????0????01???1?0??1??????0????????????00????????????????????1?0?1?10?????21??1201111101??0????00??0??0?0??0?101000????10???0001?000011000?0?????00???????0?????01??????00????????11?????1?01??21110002201210[01]011111000001???0002011021111010010211?000001111??????????110?1??11? 
Lesothosaurus_diagnosticus 00000001011001011001001100001000001?101110000?000000?11110011?010?0000100?011011111210012011111010001010?00?0100?0??001?????1111?000????1000101100010????0000000??000?0000111111?000010?0101100?111?01002110200220130001111110000010000102011020?1101??1??1???????1?1?10??01010011??011111 
Eocursor_parvus  0?????????????????????????????????????????????????????????111101????0???1?111011110?1???201?1110???0????????0?00?1??0??0??00?1?1?0?0????11???01??00??????????????????????011122000000100010?1???111?010?2?1110022013100111111?00001???01020?102011101??1???????????????????1????????0??111 
Fruitadens_haagarorum ?????????????10?1???1?11??????????????????????????????????????????????10?0??1??????0?0?12?0110??00?0???????????0?00????????1????0?????00????????000???????????????????????????????????????????????????????????0221?3000110111?0000?????10201???0?11?1??1??1??????11????????????????????111 
Echinodon_becklesii ??????????????????????????????????????????????????????????????????????1010111??????????12?01100000?0?????????????????????????????????????????????????????????????????????????????????????????????????????????????????????????????????????????????????????????????????????????????????????1 
Tianyulong_confuciusi ?0011??????0?110?01?1?1?0?1?1?????????????????????????????????????????101011???????????12???10??00?0????????????????????????????????????????????????????011?????10?10??????????????????????????????????????????????????????????????????????????0?????????????????????????????????????1111? 
Heterodontosaurus_tucki 000100010100011010111011011110000010101111000110?1100111?0011000110000101?111011121010012100101000101000000001000000011?10010111?000?000100001120001110001110011001100000011?221000001000001100?111?101021??????2??30?0110111?00001000010201???0?1????????1??????11??110000101101??1011111 
Herrerasaurus_ischigualastensis 011010000110000000100?00001000001000101101000100100100100?????0?000?0?0010000010000100100000000000?01001?01?111011?0111?001000000111011101?1111[12]10101[012]10111100001001021101010120?10100010101010111111120111[01]11021011001110111?000010001002100010011010111101?0020000100011010101101000?00? 
Staurikosaurus_pricei 0?????????????????????????????????????????????????????????????????????0010?00??0?00?0???0000000000?0????00?011?010?0?01?0010000001110111?????????????????????????????????1010120?10100010101011111111?1??1111102101[01]000111?10?00001000?10210001000101???????????????????????????????0??000 
Sanjua_saurus_gordilloi ??????????????????????0000100???????????????????????????????????????????????????????0?100000000??????00?11??1110110011100?100000011101??01111???????1??????????????????????????????????????0?2011111??????1021021011001111?1000?000000?002000010001?10?11101?00?01??10?????????????????00? 
Gnathovorax_cabreirai 011010000??00000?01?0?000010000?100??011?1000100100100??0?1?1?010001000010000?10000000100000000000?010011010111010?0?11?00100000011101110111111110101???1111000010010211?001012011010001010001011111112011112102101100111?111?0000100010021000100110101111?1?00?0000?00?11010101101000?00? 
Panphagia_protos 0????????1???????????????????1?0???1??????????????????1??????????????00001000111010????[01]1000010000?0?????0?11110000?1011?010?????110?01010?????????????????????????????????002101100??11020??000???0111111??????????????1???????????????02000010011010011111?00200?????????0?????????????? 
Eoraptor_lunensis 0101110001?11001?0111?001101111011001101100011111110011?01????0???????0001?0000102?1101[01]0000000000000???1??0011000001111101000????1??0?00010121210110??100010111100002010100121011101?0111110000111011[12]121???1??1011??1?1?111?00001000?102010010011010011111?0020000100111010101111100?0?? 
Pampadromaeus_barberenai 01????1????020010?1??100111[01]1??0?10111011?01?11??11???????????????????000[01]000???020100201000010000000???????????????101110100??101?01?1?10??????0?100????????????????????100?2101?10???1010?0???1?1???????1111021011?0111111110?00?000?1020????0?????????????????????????????????????0?0?0 
Buriolestes_schultzi 01011?00110?2001?10111001100111?1100110110101100111101100101110100110?0001?00111010100200000000?0010010110111110000010111010001101101000101?111110110????0???01??????????100111011101001111?0110111?1111111111021011001111111?000010001102010010011?10???110?????0001000???00111111100?00? 
Nhandumirim_waldsangae ???????????????????????????????????????????????????????????????????????????????????????????????????????????????????????01??0?0?10?????10?????????????????????????????????100?2101110??110?0???????????????111102101101?111111100001000?1??????1111111??1???????????????????1?11?0????????? 
Saturnalia_tupiniquim 1???????????????????????????????11???1????????????????1???0101010????000?1?????????????11000010000?0????10?1?1100000101010100011011010101010121201111????????????????????100[01]21011101?1102110100111011[12]1111111021011011111111?00001000100201001[01][01]11010011101?002[01]000100?1101011111110????? 
Chromogisaurus_novasi ??????????????????????????????????????????????????????????????????????????????????????????????????????????????????????????????????????1????????????????????????????????????012101?1?1???020???????????????????????????1????111????100???0201001101101????????????????????????????????????? 
Pantydraco_caducus ?1?01?0??11???????1????0???????????01?000????????0???11?10011001??1???0011??0????2?110?12?00010000001????01111?000??10????????????????00??00??11?????????????????????????0011???1?1?0010001?0???????11[12]1???????????????????1??0000100????200???00?1?1?0???????????????0????00101112100?0?? 
Bagualosaurus_agudoensis 11001?100???20?1??110?0011001????1?????1?1??1???1?????????????????????0011100?11??01?02110000100??00????????????????1?111?10?01?0110??1??????????????????????????????????10012101?0??01??10?0???111?????????????1011??1???111?00??1000??02?0??1100111?????????????????0????0?111111100???? 
Efraasia_minor   11001?1??11?2?01?111000020101?11110?110??1?00????????11?0001100100?0010011101101??011?2120?00110000?????10?111100???10101010??0?011010101010121201110011?0101111?1101[12]000001022011001?1101010000111011211111110210110001111110000010001002000011011010011211?????00?100011000101112000?0?? 
Macrocollum_itaquii 1100111001112001?21101002111111?110?110111100?001?11111?0?????????0???0011?0?1010101102120100110000011?1101111100001101110100?????1010101010121200?10??1?01?1111?????????000021011101?110101000011101121111101021011000110111?000010001002[01]00020011[01]10111101?0?2000010011100011111100????? 
Unaysaurus_tolentinoi ?1?01?1?01?12001?2110?0021111?????????1????????????11?????????????????00?1?0?????1?1?0212010011?0000???1????????????1011101???????????101010?212?0110????????11???????????????????????????????????????????????????????????????????????????????20011?1011??01???20?????0?????????????0????? 
Plateosaurus_engelhardti 110011100111210111110000201011111100110011[01]00?000011111001111001001001001110110101021021201001110000101110111110100110111010001101101010101002120111001100101111111000000001022011101?110101010011101121[12]111[01]1021011000111111000000000100200001[01]111010011201?0020000100111000101102000?00? 
Guaibasaurus_candelariensis ????????????????????????????????????????????????????????????????????????????????????????????????????????????????????1?111010?0001110?01??0??121?10110?????1?1111?01?1?????00121?111???11020100?0111[01]11?111??????1?11?00?1?11110000?00??012100020011110111101?012000010011100011111110??0?? 
Chindesaurus_briansmalli ???????????????????????????????????????????????????????????????????????????????????????????????????????????????????????????00??10?1????0????????????????????????????????????1[12][12]??1?????????1??????????????1011021011001110110?0?001???????1?0120001[01]10111111?112[01]0???????????????????????? 
Tawa_hallae      0001?10001112001?211100020100???1000101001010?110?11001??01111010000000000000?00?00001000000000?0010????11112111111?10111?10??000??0?0?001??111[12]10100000101110001001011?10010120?101??010001020?1011?1??2?10210221111101111001000010001102110120001010111111?1121000110011000111110100?0?? 
Daemonosaurus_chauliodus ??11?11101?00000?0110??010100?0010??1??110010011100001??????????00????0010000?000?00000?00000?0000?0?????10??????????????????????????????????????????????????????????????????????????????????????????????????????????????????????????????????????????????????????????????????????????0???? 
Eodromaeus_murphi 01?0?0??????10??????0?0011010????????????0??????1???00????0101????????0000100???0??10?000000000000?00?0011?1???110?0?01?1110??0??????010101?11121011111010?1?0100?110[12]10010102101101001[12]0201011?10?111??11???1?21?11001?1?????00001000?012210010011110?111?0?002000011??????0???????00?0?? 
Coelophysis_bauri 0002?01011?12000?211110021001110010011111[01]011000111001111?0???1101?0000000100?1001010120000000010010111111112111101?1010111111110010100110111?1?10110211111110111111121?1210022111101?121011021?10111111212?0002211200111110010000[01]00011122200????1110110111?0020110110001011110110100?00? 
Liliensternus_liliensterni ???????????????????????0?1?????????????????1????1?????????????????????0000?00???????0??000?00?0?00??????11?121?110?11010111??11100?0?????????11110?10??????????1?????????210022011111?121211021?10111111212111022112110111110?00001000?002220020111110010111?0020110?1?????1?1101???0???0? 
Syntarsus_rhodesiensis 0??21?1????12????21??1?011000110010???101?????1?1?100111120101111???000000000??????1012000000?01001?1???11112111101?101?1111?111001010011111111210?11211111?11111011121?1210122111101?1?111100??1011111121211102211[12]01[01]111100?00000????112220020111010010111?0020111?1??01011110110100??0? 
Syntarsus_kayentakatae 0002101001112001?21111?021010?10110?11101?10100010111011???1????001?0?0000000?100001012000000?000010????11112111101?101?1111?11100101??110111???1????????????????????11?1??????1??1???1?1011021?101111??2?211102?112001111100100001????1122200??????10?1?????????111?11?0??111101???00???? 
Zupaysaurus_rugeiri ???2???011????0????????011010?101100110111011010001011??????????001???00?0100?10020?0?2000000?0000?0?1????????????????????????????????????1????????????????????????????????11??????????????????????????????????????????????????0001???????????21111110010101?0000010?1??????????????????0? 
Petrified_forest_theropod ???????????????????????????????????????????????????????????????????????????????????????????????????????????????????????????????????????????????????????????????????????????00221111?1??11111021?1?111?112?211102?112101111110??0001?????0212002111111001010??0??0110?1?00101?11?1????????? 
Dilophosaurus_wetherelli 0002?11001?120010[12]?1110010010???11??10101101101100010111??01?01111?0010010000110?1010110000000?0001011110111111210?110101110?111011010011011121[12]10110???111111101100121?1210022011101?121211021?1111111121211102211210[01]1111101000000001002120021111110010101?002101111?001011110110100?00? 
Teleocrater      ????0????1????????????00???0????????????????????????????????????????????????????????????0?0000?????0?0??101??10?00??1??????0?0?????????010???1???1???????????????????????????000??0?????????0?????0?1?100?0??100?0010000?1?0001000?00010?000??00?00??????????????00?00??????????????????0? 
Dongusuchus_efremovi ??????????????????????????????????????????????????????????????????????????????????????????????????????????????????????????????????????????????????????????????????????????????????????????????????????????0?0100?0010000?1?000100??0001??????????????????????????????????????????????????? 
Spondylosoma_absconditum ????????????????????????????????????????????????????????????????????????????????????????????????????????10????0?00??1??????0????00??????1???????????????????????????????????????????????????????0???????????0???????????????????00????1??????????????????????????????????????????????????? 
Yarasuchus_deccanensis ????????????????????????????????????????????????????????????????????????????????????????????????????????10???10?00??01?????0?0??00?????01?10?1???1???????????????????????????000??0????????000????00??10000?0100?0010000?1?0001000????10?000??00?00??????????????00?00??????????????????0? 
Abrictosaurus_consors ?0010001????01?0?0111?11?1??1???0?????????????????????????????????????1010?11??????01001210?101010?0?????????????????????????1110???????????1011000111???0??0000??1????00?1??22?00001?0?000???????????????????????12????1?111??????????1???????????????????????????????????1?1?01???011111 
Manidens_condorensis ????????0??????????????111??1???????101110001101?1?100????????????0????010?11?1012????0121111010?000????0??0?1?00??????????11111??????????1??????????????????????????????01??22?0?001?0???0?1?????1?1???2???????????????????????????????????????????????????????????????????????????0????? 
Emausaurus_ernsti ?10000?101??01?0?0??0?0100101???01101101001001?0100?0??????????????????001?11?11010210112?1111100010????????????????????????????????????????????????????????????????????????????????????????????????????????????????????????????????????????????????????????????????????????????????110??? 
Pegomastax_africanus ??????????????????????????????????????????????????????????????????????1010?11??????????1210110101000?????????????????????????????????????????????????????????????????????????????????????????????????????????????????????????????????????????????????????????????????????????????????????? 
Laquintasaura_venezulae ???????????????????????0????????????????0????????0???1??????????????????????????????????20?1[01]1[01]????0?0???0?10??0?????1101?????????????0?10????????????????????????????????1?????????????????1?????1?????1?????[01]220?2????1?111??0111??00102211???1????0?10??1011??1??????????????????0??11? 
Agilisaurus_louderbacki 1001000101?00000?0?000010100110000101??00110110?000??11?1?????????0???1110011?111212100121111110[01]00010?????????01??00??????1?1111?0??0001010101110100????????????????????011112?000001010001100?1110110021????022012000110111?0????????1020?10201???10?101???????0?11?0????00100110101111? 
Hexinlusaurus_multidens ???????10??????????????1?100100?00101?1001101???00??011????????????????????1??????????0121111110???01????????????????????????????????????????011?01??????????????????????011112?00000101000?100?1110110021???????????????????????????????????????????????????????????????????????????111?? 
Scelidosaurus_harrisoni 110000010110010110010?01001010000[01]101101111000?0000101111?01100000[01]00?1001111?11010210112011111?00101?010000?000?[01][01]00[01]101?00011111?0?010101000110001000001000000011000000?10011110001??10?0110??11?0?0?021????012012?00?0???1?000110100012?1102110?010?1?1?11?00?0111100?000010111?1110111 
Amanasaurus_nesbittii ??????????????????????????????????????????????????????????????????????????????????????????????????????????????????????????????????????????????????????????????????????????????????????????????????????????101111?0121001111??1?0??10?????????????????????????????????????????????????????? 
Gamatavus_antiquus ???????????????????????????????????????????????????????????????????????????????????????????????????????????????????????????????????????????????????????????????????????????0020011010?11120???????????????110101?011100011110????????????????????????????????????????????????????????????? 
; 

Ccode  
   -[/1  0        -[/1  1        -[/1  2        +[/1  3        -[/1  4      
   -[/1  5        -[/1  6        -[/1  7        -[/1  8        -[/1  9      
   -[/1  10       -[/1  11       +[/1  12       -[/1  13       -[/1  14     
   -[/1  15       -[/1  16       +[/1  17       -[/1  18       -[/1  19     
   -[/1  20       -[/1  21       -[/1  22       -[/1  23       +[/1  24     
   -[/1  25       -[/1  26       -[/1  27       -[/1  28       -[/1  29     
   -[/1  30       -[/1  31       -[/1  32       -[/1  33       -[/1  34     
   -[/1  35       -[/1  36       -[/1  37       -[/1  38       -[/1  39     
   -[/1  40       -[/1  41       -[/1  42       -[/1  43       -[/1  44     
   -[/1  45       -[/1  46       -[/1  47       -[/1  48       -[/1  49     
   -[/1  50       -[/1  51       -[/1  52       -[/1  53       -[/1  54     
   -[/1  55       -[/1  56       -[/1  57       -[/1  58       -[/1  59     
   -[/1  60       -[/1  61       +[/1  62       -[/1  63       -[/1  64     
   -[/1  65       -[/1  66       -[/1  67       -[/1  68       -[/1  69     
   -[/1  70       -[/1  71       -[/1  72       -[/1  73       -[/1  74     
   -[/1  75       -[/1  76       -[/1  77       -[/1  78       -[/1  79     
   -[/1  80       +[/1  81       -[/1  82       +[/1  83       -[/1  84     
   -[/1  85       +[/1  86       -[/1  87       +[/1  88       -[/1  89     
   -[/1  90       -[/1  91       -[/1  92       -[/1  93       -[/1  94     
   -[/1  95       -[/1  96       -[/1  97       -[/1  98       -[/1  99     
   -[/1  100      -[/1  101      -[/1  102      -[/1  103      -[/1  104    
   -[/1  105      -[/1  106      -[/1  107      +[/1  108      -[/1  109    
   -[/1  110      -[/1  111      -[/1  112      -[/1  113      -[/1  114    
   -[/1  115      -[/1  116      -[/1  117      -[/1  118      -[/1  119    
   -[/1  120      -[/1  121      -[/1  122      -[/1  123      -[/1  124    
   -[/1  125      -[/1  126      -[/1  127      -[/1  128      -[/1  129    
   -[/1  130      -[/1  131      -[/1  132      -[/1  133      -[/1  134    
   -[/1  135      -[/1  136      -[/1  137      -[/1  138      -[/1  139    
   -[/1  140      +[/1  141      -[/1  142      -[/1  143      -[/1  144    
   -[/1  145      -[/1  146      -[/1  147      -[/1  148      +[/1  149    
   -[/1  150      -[/1  151      -[/1  152      -[/1  153      -[/1  154    
   -[/1  155      -[/1  156      -[/1  157      -[/1  158      -[/1  159    
   -[/1  160      -[/1  161      -[/1  162      -[/1  163      -[/1  164    
   +[/1  165      -[/1  166      -[/1  167      -[/1  168      -[/1  169    
   -[/1  170      -[/1  171      -[/1  172      +[/1  173      +[/1  174    
   -[/1  175      -[/1  176      -[/1  177      -[/1  178      -[/1  179    
   -[/1  180      -[/1  181      -[/1  182      +[/1  183      -[/1  184    
   +[/1  185      -[/1  186      -[/1  187      -[/1  188      +[/1  189    
   -[/1  190      -[/1  191      -[/1  192      -[/1  193      -[/1  194    
   -[/1  195      -[/1  196      -[/1  197      -[/1  198      -[/1  199    
   +[/1  200      -[/1  201      +[/1  202      -[/1  203      +[/1  204    
   -[/1  205      -[/1  206      +[/1  207      -[/1  208      -[/1  209    
   -[/1  210      +[/1  211      -[/1  212      -[/1  213      -[/1  214    
   -[/1  215      -[/1  216      -[/1  217      -[/1  218      -[/1  219    
   -[/1  220      -[/1  221      -[/1  222      -[/1  223      +[/1  224    
   -[/1  225      -[/1  226      -[/1  227      -[/1  228      -[/1  229    
   -[/1  230      -[/1  231      -[/1  232      +[/1  233      +[/1  234    
   +[/1  235      -[/1  236      -[/1  237      +[/1  238      -[/1  239    
   -[/1  240      -[/1  241      -[/1  242      -[/1  243      -[/1  244    
   -[/1  245      -[/1  246      -[/1  247      -[/1  248      +[/1  249    
   -[/1  250      -[/1  251      -[/1  252      -[/1  253      -[/1  254    
   +[/1  255      -[/1  256      -[/1  257      -[/1  258      -[/1  259    
   -[/1  260      -[/1  261      -[/1  262      -[/1  263      -[/1  264    
   -[/1  265      -[/1  266      -[/1  267      -[/1  268      -[/1  269    
   -[/1  270      -[/1  271      -[/1  272      -[/1  273      +[/1  274    
   -[/1  275      -[/1  276      -[/1  277      -[/1  278      -[/1  279    
   -[/1  280      -[/1  281   ; 
; 
Ancstates 
 -0      -1      -2      -3      -4      -5      -6      -7      -8      -9      
 -10     -11     -12     -13     -14     -15     -16     -17     -18     -19     
 -20     -21     -22     -23     -24     -25     -26     -27     -28     -29     
 -30     -31     -32     -33     -34     -35     -36     -37     -38     -39     
 -40     -41     -42     -43     -44     -45     -46     -47     -48     -49     
 -50     -51     -52     -53     -54     -55     -56     -57     -58     -59     
 -60     -61     -62     -63     -64     -65     -66     -67     -68     -69     
 -70     -71     -72     -73     -74     -75     -76     -77     -78     -79     
 -80     -81     -82     -83     -84     -85     -86     -87     -88     -89     
 -90     -91     -92     -93     -94     -95     -96     -97     -98     -99     
 -100    -101    -102    -103    -104    -105    -106    -107    -108    -109    
 -110    -111    -112    -113    -114    -115    -116    -117    -118    -119    
 -120    -121    -122    -123    -124    -125    -126    -127    -128    -129    
 -130    -131    -132    -133    -134    -135    -136    -137    -138    -139    
 -140    -141    -142    -143    -144    -145    -146    -147    -148    -149    
 -150    -151    -152    -153    -154    -155    -156    -157    -158    -159    
 -160    -161    -162    -163    -164    -165    -166    -167    -168    -169    
 -170    -171    -172    -173    -174    -175    -176    -177    -178    -179    
 -180    -181    -182    -183    -184    -185    -186    -187    -188    -189    
 -190    -191    -192    -193    -194    -195    -196    -197    -198    -199    
 -200    -201    -202    -203    -204    -205    -206    -207    -208    -209    
 -210    -211    -212    -213    -214    -215    -216    -217    -218    -219    
 -220    -221    -222    -223    -224    -225    -226    -227    -228    -229    
 -230    -231    -232    -233    -234    -235    -236    -237    -238    -239    
 -240    -241    -242    -243    -244    -245    -246    -247    -248    -249    
 -250    -251    -252    -253    -254    -255    -256    -257    -258    -259    
 -260    -261    -262    -263    -264    -265    -266    -267    -268    -269    
 -270    -271    -272    -273    -274    -275    -276    -277    -278    -279    
 -280    -281   ; 
 
xgroup 
 
 
 
; 
agroup 
 
 
 
; 
taxcode  
+0      +1      +2      +3      +4      +5      +6      +7       
+8      +9      +10     +11     +12     +13     +14     +15      
+16     +17     +18     +19     +20     +21     +22     +23      
+24     +25     +26     +27     +28     +29     +30     +31      
+32     +33     +34     +35     +36     +37     +38     +39      
+40     +41     +42     +43     +44     +45     +46     +47      
+48     +49     +50     +51     +52     +53     +54     +55      
+56     +57     +58     +59     +60     +61     +62     +63      
+64     +65     +66     +67     +68     +69     +70     +71      
; 
 
blocks 0; 

proc/;
